# Supplementary material for: Mind–Body Movement-Based Interventions and Periodontal Health: A Scoping Review
Source: Dent J (Basel). 2026 Mar 5;14(3):143. doi: 10.3390/dj14030143 (PMC13025659; doi:10.3390/dj14030143)
Supplement: Supplementary file 1 [file dentistry-14-00143-s001.zip]

Archive with 1 entries (1 files):
- dentistry-4132074-supplementary.pdf
